# Supplementary material for: Structure and Luminescent Properties of Glasses in the GeS2-Ga2S3-Sb2S3:Pr3+ System
Source: Materials (Basel). 2023 Jun 28;16(13):4672. doi: 10.3390/ma16134672 (PMC10342960; doi:10.3390/ma16134672)
Supplement: Supplementary file 1 [file materials-16-04672-s001.zip]

Archive with 1 entries (1 files):
- materials-2433553-supplementary.pdf
